# Supplementary material for: Polyphyllin II Triggers Pyroptosis in Hepatocellular Carcinoma via Modulation of the ROS/NLRP3/Caspase-1/GSDMD Axis
Source: Antioxidants (Basel). 2026 Jan 6;15(1):75. doi: 10.3390/antiox15010075 (PMC12838060; doi:10.3390/antiox15010075)
Supplement: Supplementary file 1 [file antioxidants-15-00075-s001.zip]

Archive with 1 entries (1 files):
- antioxidants-4033336-supplementary.pdf
